# Supplementary material for: Lifestyle, Environmental, Occupational, and Dietary Risk Factors in Small-Cell vs. Non-Small-Cell Advanced Lung Cancer Patients: Is There a Connection?
Source: Cancers (Basel). 2025 Mar 3;17(5):864. doi: 10.3390/cancers17050864 (PMC11899463; doi:10.3390/cancers17050864)
Supplement: Supplementary file 1 [file cancers-17-00864-s001.zip]

Archive with 1 entries (1 files):
- cancers-3462347-supplementary.pdf
